# Supplementary material for: A High-Throughput Immune-Oncology Screen Identifies Immunostimulatory Properties of Cytotoxic Chemotherapy Agents in TNBC
Source: Cancers (Basel). 2024 Dec 5;16(23):4075. doi: 10.3390/cancers16234075 (PMC11639798; doi:10.3390/cancers16234075)
Supplement: Supplementary file 1 [file cancers-16-04075-s001.zip]

Archive with 1 entries (1 files):
- cancers-3316542-supplementary.pdf
